# Supplementary material for: The Influence of Social Determinants of Health on the Survival of Heart Transplants in the Pediatric Age: An Analysis of a Mexican Cohort and Its Comparison with Latin America and the Caribbean
Source: J Clin Med. 2025 Feb 24;14(5):1506. doi: 10.3390/jcm14051506 (PMC11900437; doi:10.3390/jcm14051506)
Supplement: Supplementary file 1 [file jcm-14-01506-s001.zip]

Archive with 1 entries (1 files):
- jcm-3447047-supplementary.pdf
